# Supplementary material for: MWCNT-Coated Glass Fabric/Phenol Composite Heating Panel Fabricated by Resin Infusion Process
Source: Polymers (Basel). 2023 Aug 10;15(16):3353. doi: 10.3390/polym15163353 (PMC10459559; doi:10.3390/polym15163353)
Supplement: Supplementary file 1 [file polymers-15-03353-s001.zip]

Archive with 1 entries (1 files):
- polymers-2020470-supplementary.pdf
